# Supplementary material for: A new species of the genus Puto Signoret (Hemiptera, Coccomorpha, Putoidae) from Tibet in China
Source: Zookeys. 2026 Mar 25;1275:1–14. doi: 10.3897/zookeys.1275.179423 (PMC13044543; doi:10.3897/zookeys.1275.179423)
Supplement: XML Treatment for Puto [file zookeys.1275.179423-treatment1.xml]

<!DOCTYPE tp:taxon-treatment
  PUBLIC "-//TaxonX//DTD Taxonomic Treatment Publishing DTD v0 20100105//EN" "tax-treatment-NSO.dtd">
<tp:taxon-treatment xmlns:tp="http://www.plazi.org/taxpub"><tp:treatment-meta><kwd-group><label>Taxon classification</label><kwd>
                <named-content content-type="kingdom">Animalia</named-content>
              </kwd><kwd>
                <named-content content-type="order">Hemiptera</named-content>
              </kwd><kwd>
                <named-content content-type="family">Pseudococcidae</named-content>
              </kwd></kwd-group><mixed-citation publication-type="journal"><person-group><name><surname>Li</surname><given-names>Yu-ang</given-names></name><name><surname>Zheng</surname><given-names>Xinyi</given-names></name><name><surname>Zong</surname><given-names>Shixiang</given-names></name><name><surname>Xu</surname><given-names>Han</given-names></name></person-group><article-title>A new species of the genus <italic><tp:taxon-name><tp:taxon-name-part taxon-name-part-type="genus" reg="Puto">Puto</tp:taxon-name-part></tp:taxon-name></italic> Signoret (<tp:taxon-name><tp:taxon-name-part taxon-name-part-type="order" reg="Hemiptera">Hemiptera</tp:taxon-name-part></tp:taxon-name>, <tp:taxon-name><tp:taxon-name-part taxon-name-part-type="infraorder" reg="Coccomorpha">Coccomorpha</tp:taxon-name-part></tp:taxon-name>, <tp:taxon-name><tp:taxon-name-part taxon-name-part-type="family" reg="Putoidae">Putoidae</tp:taxon-name-part></tp:taxon-name>) from Tibet in China</article-title><source>Zookeys</source><day>25</day><month>03</month><year>2026</year><volume>1275</volume><fpage>1</fpage><lpage>14</lpage><pub-id pub-id-type="doi">10.3897/zookeys.1275.179423</pub-id></mixed-citation></tp:treatment-meta><tp:nomenclature><label>Genus</label><tp:taxon-name><object-id xmlns:xlink="http://www.w3.org/1999/xlink" content-type="arpha" xlink:type="simple">03331B7A-77CD-5097-853B-39625C0EC88C</object-id>
                    		<tp:taxon-name-part taxon-name-part-type="genus" reg="Puto">Puto</tp:taxon-name-part>
                    	</tp:taxon-name><tp:taxon-authority>Signoret, 1876</tp:taxon-authority><tp:nomenclature-citation-list><tp:nomenclature-citation><tp:taxon-name>
                  <tp:taxon-name-part taxon-name-part-type="genus" reg="Putonia">Putonia</tp:taxon-name-part>
                </tp:taxon-name><comment> Signoret, 1875: 341, type species <tp:taxon-name><tp:taxon-name-part taxon-name-part-type="genus" reg="Putonia">Putonia</tp:taxon-name-part> <tp:taxon-name-part taxon-name-part-type="species" reg="antennata">antennata</tp:taxon-name-part></tp:taxon-name> Signoret, 1875; junior homonym (previously used in <tp:taxon-name><tp:taxon-name-part taxon-name-part-type="suborder" reg="Heteroptera">Heteroptera</tp:taxon-name-part></tp:taxon-name> by <xref ref-type="bibr" rid="B20">Stål 1872</xref>).</comment></tp:nomenclature-citation><tp:nomenclature-citation><tp:taxon-name>
                  <tp:taxon-name-part taxon-name-part-type="genus" reg="Puto">Puto</tp:taxon-name-part>
                </tp:taxon-name><comment> Signoret, 1876: 394 (replacement name for <tp:taxon-name><tp:taxon-name-part taxon-name-part-type="genus" reg="Putonia">Putonia</tp:taxon-name-part></tp:taxon-name> Signoret, 1875).</comment></tp:nomenclature-citation><tp:nomenclature-citation><tp:taxon-name>
                  <tp:taxon-name-part taxon-name-part-type="genus" reg="Macrocerococcus">Macrocerococcus</tp:taxon-name-part>
                </tp:taxon-name><comment> Leonardi, 1907: 151, junior subjective synonym discovered by <xref ref-type="bibr" rid="B3">Danzig 1980</xref>: 110.</comment></tp:nomenclature-citation></tp:nomenclature-citation-list></tp:nomenclature><ref-list><ref id="B20"><mixed-citation xmlns:xlink="http://www.w3.org/1999/xlink" xlink:type="simple">Stål C (1872) Genera Lygaeidarum Europae disposuit. Öfversigt af Kungliga Vetenskapsakademiens Förhandlingar 29: 37–62.</mixed-citation></ref><ref id="B3"><mixed-citation xmlns:xlink="http://www.w3.org/1999/xlink" xlink:type="simple">Danzig EM (1980) Coccoids of the Far-Eastern USSR (<tp:taxon-name><tp:taxon-name-part taxon-name-part-type="suborder">Homoptera</tp:taxon-name-part></tp:taxon-name>, <tp:taxon-name><tp:taxon-name-part taxon-name-part-type="infraorder">Coccinea</tp:taxon-name-part></tp:taxon-name>), Phylogenetic Analysis of Coccids in the World Fauna. Nauka, Leningrad, 367 pp.</mixed-citation></ref></ref-list></tp:taxon-treatment>
