# Supplementary material for: A new species of the genus Puto Signoret (Hemiptera, Coccomorpha, Putoidae) from Tibet in China
Source: Zookeys. 2026 Mar 25;1275:1–14. doi: 10.3897/zookeys.1275.179423 (PMC13044543; doi:10.3897/zookeys.1275.179423)
Supplement: XML Treatment for Puto altimontanus [file zookeys.1275.179423-treatment2.xml]

<!DOCTYPE tp:taxon-treatment
  PUBLIC "-//TaxonX//DTD Taxonomic Treatment Publishing DTD v0 20100105//EN" "tax-treatment-NSO.dtd">
<tp:taxon-treatment xmlns:tp="http://www.plazi.org/taxpub"><tp:treatment-meta><kwd-group><label>Taxon classification</label><kwd>
                <named-content content-type="kingdom">Animalia</named-content>
              </kwd><kwd>
                <named-content content-type="order">Hemiptera</named-content>
              </kwd><kwd>
                <named-content content-type="family">Pseudococcidae</named-content>
              </kwd></kwd-group><mixed-citation publication-type="journal"><person-group><name><surname>Li</surname><given-names>Yu-ang</given-names></name><name><surname>Zheng</surname><given-names>Xinyi</given-names></name><name><surname>Zong</surname><given-names>Shixiang</given-names></name><name><surname>Xu</surname><given-names>Han</given-names></name></person-group><article-title>A new species of the genus <italic><tp:taxon-name><tp:taxon-name-part taxon-name-part-type="genus" reg="Puto">Puto</tp:taxon-name-part></tp:taxon-name></italic> Signoret (<tp:taxon-name><tp:taxon-name-part taxon-name-part-type="order" reg="Hemiptera">Hemiptera</tp:taxon-name-part></tp:taxon-name>, <tp:taxon-name><tp:taxon-name-part taxon-name-part-type="infraorder" reg="Coccomorpha">Coccomorpha</tp:taxon-name-part></tp:taxon-name>, <tp:taxon-name><tp:taxon-name-part taxon-name-part-type="family" reg="Putoidae">Putoidae</tp:taxon-name-part></tp:taxon-name>) from Tibet in China</article-title><source>Zookeys</source><day>25</day><month>03</month><year>2026</year><volume>1275</volume><fpage>1</fpage><lpage>14</lpage><pub-id pub-id-type="doi">10.3897/zookeys.1275.179423</pub-id></mixed-citation></tp:treatment-meta><tp:nomenclature><tp:taxon-name><object-id xmlns:xlink="http://www.w3.org/1999/xlink" content-type="arpha" xlink:type="simple">5588748A-BDD1-5BCA-8C6F-8C63B2049C7E</object-id>
                    		<tp:taxon-name-part taxon-name-part-type="genus" reg="Puto">Puto</tp:taxon-name-part> <tp:taxon-name-part taxon-name-part-type="species" reg="altimontanus">altimontanus</tp:taxon-name-part>
                    	
                    		<object-id xmlns:xlink="http://www.w3.org/1999/xlink" content-type="zoobank" xlink:type="simple">https://zoobank.org/A87F8D31-8CC3-4B42-9D69-3BCA50267007</object-id>
                    	</tp:taxon-name><tp:taxon-authority>Li &amp; Xu</tp:taxon-authority><tp:taxon-status xmlns:xlink="http://www.w3.org/1999/xlink" xlink:type="simple">sp. nov.</tp:taxon-status></tp:nomenclature><tp:treatment-sec sec-type="Material examined"><title>Material examined.</title><p><bold><italic>Holotype</italic></bold>: China •  ♀; Xizang Autonomous Region, Linzhi City, Bayi District, Lulang International Tourism Town; <named-content xmlns:xlink="http://www.w3.org/1999/xlink" content-type="dwc:verbatimCoordinates" xlink:type="simple">29°44'03"N, 94°43'21"E</named-content>, altitude 3300 m; 11 August 2025; Yu-ang Li leg; on <italic><tp:taxon-name><tp:taxon-name-part taxon-name-part-type="genus" reg="Quercus">Quercus</tp:taxon-name-part> <tp:taxon-name-part taxon-name-part-type="species" reg="semecarpifolia">semecarpifolia</tp:taxon-name-part></tp:taxon-name></italic> (<tp:taxon-name><tp:taxon-name-part taxon-name-part-type="family" reg="Fagaceae">Fagaceae</tp:taxon-name-part></tp:taxon-name>); <abbrev xmlns:xlink="http://www.w3.org/1999/xlink" content-type="institution" xlink:title="Beijing Forestry University, Beijing, P. R. China" xlink:type="simple">BFUC</abbrev>. Holotype mounted together with 1 paratype ♀ on 1 slide; holotype specimen is indicated with a circle in permanent marker on the coverslip. <bold><italic>Paratypes</italic></bold>: China •  7 ♀♀ •  4 ♂♂; same data as holotype: 1 ♀ mounted together with holotype on 1 slide, 4 ♀♀ mounted singly on 4 slides, and 2 ♀♀ mounted together on 1 slide; 2 ♂♂ mounted singly on 2 slides, and 2 ♂♂ mounted together on each of 2 slides; 4 male forewings (from 2 of the above males) mounted together on 1 slide.</p></tp:treatment-sec><tp:treatment-sec sec-type="Etymology"><title>Etymology.</title><p>The specific name is a masculine adjective formed by the combination of the Latin prefix ‘<italic>alti-</italic>’, meaning high as in <italic>altus</italic>, the root ‘-<italic>mont</italic>-’, meaning mountain as in <italic>mons</italic>, and the suffix ‘-<italic>anus</italic>’, meaning pertaining to. The name alludes to the high-altitude mountainous habitat of this species.</p></tp:treatment-sec><tp:treatment-sec sec-type="Description"><title>Description.</title><p><bold>Adult female. <italic>Appearance in life</italic></bold> (Fig. <xref ref-type="fig" rid="F1">1A–C</xref>). Body oval, dorsum densely coated in white wax, marginally extended into wax plates (approximately 15 or 16 pairs), venter thinly covered with mealy wax.</p><fig id="F1" position="float" orientation="portrait"><object-id xmlns:xlink="http://www.w3.org/1999/xlink" content-type="doi" xlink:type="simple">10.3897/zookeys.1275.179423.figure1</object-id><object-id xmlns:xlink="http://www.w3.org/1999/xlink" content-type="zenodo_dep_id" xlink:type="simple">19249364</object-id><object-id xmlns:xlink="http://www.w3.org/1999/xlink" content-type="arpha" xlink:type="simple">00A67A3C-B5F5-52B4-A844-E307868C0E85</object-id><label>Figure 1.</label><caption><p>Habitus photographs of <italic><tp:taxon-name><tp:taxon-name-part taxon-name-part-type="genus" reg="Puto">Puto</tp:taxon-name-part> <tp:taxon-name-part taxon-name-part-type="species" reg="altimontanus">altimontanus</tp:taxon-name-part></tp:taxon-name></italic> Li &amp; Xu, sp. nov. <bold>A</bold>. Adult female; <bold>B</bold>. Habitat of the type samples; <bold>C</bold>. Adult male and female; <bold>D</bold>. Adult male.</p></caption><graphic xmlns:xlink="http://www.w3.org/1999/xlink" xlink:href="zookeys-1275-001_article-179423__-g001.jpg" id="oo_1569156.jpg" position="float" orientation="portrait" xlink:type="simple"><uri content-type="original_file" xlink:type="simple">https://binary.pensoft.net/fig/1569156</uri></graphic></fig><p><bold><italic>Slide-mounted material</italic></bold> (<italic>N</italic> = 7) (Fig. <xref ref-type="fig" rid="F2">2</xref>). Body 6.2–6.8 mm long and 3.3–3.5 mm wide. Antennae 9-segmented, each 1539–1662 μm long; segment III longest, segment lengths (in µm): I, 163–175; II, 150–193; III, 235–238; IV, 160–183 V, 175–200; VI, 148–150; VII, 150–155; VIII, 163–168; and IX, 195–200. Each segment nearly cylindrical; antenna with many hair-like setae, each 88–125 μm long. Scape widest, 150–175 μm wide, with 5 hair-like setae; pedicel (segment II) 75–90 μm wide, with 1 circular sensory pore and 2 coeloconic sensilla; remaining segments each 58–68 μm wide. Segments III, IV and VI each with a pair of intersegmental sensilla (Fig. <xref ref-type="fig" rid="F2">2A</xref>) near distal end; segments VII and VIII each with a sensory seta near apex, apical segment (IX) with 2 sensory setae, each 50–65 μm long. Eyes protruding, 105–123 μm high, and are situated posterior to the scape. Each eye has a sclerotized base and an apex that is 68–73 μm in diameter with a membranous margin. Clypeolabral shield 420–480 μm long, posterior part bearing a pair of setae, each seta about 125–135 μm long. Labium 3-segmented, 385–405 μm long; segment I membranous, bearing 1 hair-like seta (103–115 μm long) and 2 spine-like setae (38–50 μm long) on each side; segments II and III sclerotized, segment II with 1 hair-like seta (88–98 μm long) on each side; segment III with many hair-like setae, each 63–138 μm long, and shorter setae near apex, each 13–35 μm long. Legs well developed, forelegs and middle legs subequal in length, hind legs longest; lengths (in μm): foreleg: entire length 2203–2313; coxa 260–280; trochanter + femur 830–860; tibia 810–850; tarsus 225–240, and claw 78–83; middle leg: entire length 2235–2340; coxa 300–310; trochanter + femur 840–890; tibia 790–810; tarsus 225–245, and claw 80–85; hind leg: entire length 2635–2795; coxa 330–350; trochanter + femur 950–1010; tibia 1000–1070; tarsus 275–280, and claw 80–90. Hind leg tibia + tarsus 1.3 times as long as trochanter + femur; tibia 3.6–3.8 times as long as tarsus. Legs each with many hair-like setae, each 53–115 μm long; translucent pores absent. Trochanters bearing 3 or 4 sensory pores (campaniform sensilla) on each surface (with 3 being the most common number) plus a long hair-like seta, 210–275 μm long. Tarsal digitules each 83–95 μm long, with pointed apex. Claws (Fig. <xref ref-type="fig" rid="F2">2B</xref>) each with a plantar denticle and a pair of basal spurs; claw digitules each 62–66 μm long, with capitate apex, longer than claw. Opening of thoracic spiracles (Fig. <xref ref-type="fig" rid="F2">2C</xref>) each 113–143 μm in maximum width. Circulus complete, elongate oval, 590–600 μm wide, more than 3 times as wide as long, located on abdominal segment III. Anterior and posterior ostioles present, each with inner edges of lips sclerotized; each lip with numerous trilocular pores, without oral-rim tubular ducts, oral-collar tubular ducts and lanceolate setae; outer limits of lips not well defined. Anal ring (Fig. <xref ref-type="fig" rid="F2">2D</xref>) 150–160 μm in diameter, with 2–5 rows of conical cells (Fig. <xref ref-type="fig" rid="F2">2E</xref>) and bearing 6 setae (some setae bifurcated in paratypes), each 350–360 μm long. Cerarii numbering 16 basic pairs; each cerarius situated on a sclerotized area, with many lanceolate setae (Fig. <xref ref-type="fig" rid="F2">2F</xref>), each seta 29–32 μm long and about 5 μm wide, and many trilocular pores (also with 2 or 4 loculi in some instances, all of comparable size to typical trilocular pores) (Fig. <xref ref-type="fig" rid="F2">2G</xref>), each pore 6–7 μm in diameter. Anal-lobe cerarii (Fig. <xref ref-type="fig" rid="F2">2H</xref>) each containing 21–25 lanceolate setae and 52–65 trilocular pores; oral-rim type tubular ducts (Fig. <xref ref-type="fig" rid="F2">2I</xref>) present near anal-lobe cerarii.</p><fig id="F2" position="float" orientation="portrait"><object-id xmlns:xlink="http://www.w3.org/1999/xlink" content-type="doi" xlink:type="simple">10.3897/zookeys.1275.179423.figure2</object-id><object-id xmlns:xlink="http://www.w3.org/1999/xlink" content-type="zenodo_dep_id" xlink:type="simple">19249366</object-id><object-id xmlns:xlink="http://www.w3.org/1999/xlink" content-type="arpha" xlink:type="simple">930AABB8-7E2C-5808-AF86-9C1D9FBD4B41</object-id><label>Figure 2.</label><caption><p>Adult female of <italic><tp:taxon-name><tp:taxon-name-part taxon-name-part-type="genus" reg="Puto">Puto</tp:taxon-name-part> <tp:taxon-name-part taxon-name-part-type="species" reg="altimontanus">altimontanus</tp:taxon-name-part></tp:taxon-name></italic> Li &amp; Xu, sp. nov. <bold>A</bold>. Intersegmental sensillum; <bold>B</bold>. Claw; <bold>C</bold>. Thoracic spiracle; <bold>D</bold>. Anal ring; <bold>E</bold>. Conical cells of anal ring (lateral view); <bold>F</bold>. Lanceolate cerarian seta; <bold>G</bold>. Trilocular pore (also sometimes with two or four loculi); <bold>H</bold>. Anal-lobe cerarius; <bold>I</bold>. Large oral-rim type tubular duct; <bold>J</bold>. Lanceolate seta on dorsum; <bold>K</bold>. Discoidal pore; <bold>L</bold>. Small multilocular disc-pores; <bold>M</bold>. Large multilocular disc-pores; <bold>N</bold>. Small oral-rim type tubular duct; <bold>O</bold>. Slender oral-collar tubular duct.</p></caption><graphic xmlns:xlink="http://www.w3.org/1999/xlink" xlink:href="zookeys-1275-001_article-179423__-g002.jpg" id="oo_1569157.jpg" position="float" orientation="portrait" xlink:type="simple"><uri content-type="original_file" xlink:type="simple">https://binary.pensoft.net/fig/1569157</uri></graphic></fig><p><bold><italic>Dorsum</italic></bold>. Dorsal surface with numerous lanceolate setae (Fig. <xref ref-type="fig" rid="F2">2J</xref>) present, each 23–31 μm long and about 4–5 μm wide; forming groups on head and in submarginal area of thorax, and in a transverse band on all segments. Multilocular disc-pores absent. Trilocular pores (Fig. <xref ref-type="fig" rid="F2">2G</xref>) each 5–8 μm in diameter (occasionally with 2 or 4 loculi), evenly scattered over entire dorsum. Oral-rim type tubular ducts (Fig. <xref ref-type="fig" rid="F2">2I</xref>) each 17–23 μm long and 5–6 μm wide, present around each of last 7 cerarii, with about 0–2 ducts present on head (not associated with cerarii); also sparsely distributed across abdominal segments IV–VII. Discoidal pores (Fig. <xref ref-type="fig" rid="F2">2K</xref>) each about 5 μm in diameter, very sparsely scattered on the entire dorsum.</p><p><bold><italic>Venter</italic></bold>. Ventral surface with normal flagellate setae present, each 50–173 μm long, scattered on head and thorax; forming a transverse band each across abdominal segment, and dense around vulva. Multilocular disc-pores scattered across all segments and of 2 sizes: (i) small disc-pores (Fig. <xref ref-type="fig" rid="F2">2L</xref>), each 8–9 μm in diameter, with 5 or 7 (mostly 7) quadrilateral-shaped loculi, present from head to abdominal segment IV, reaching almost to margins; and (ii) large disc-pores (Fig. <xref ref-type="fig" rid="F2">2M</xref>), each 10–11 μm in diameter, with 6 or 9 (mostly 9) kidney-shaped loculi arranged around a rounded-triangular central area, present from abdominal segment III to posterior of abdomen, reaching almost to margins, numerous around vulva. Trilocular pores, each 7–8 μm in diameter, evenly distributed over the entire ventral. Oral-rim type tubular ducts of 2 sizes: (i) large oral-rim type tubular ducts, same size as ducts on dorsum, a few on margins of abdomen segments VI–VIII; and (ii) small oral-rim type tubular ducts (Fig. <xref ref-type="fig" rid="F2">2N</xref>), each 18–20 μm long and 4–5 μm wide; forming transverse bands on abdominal segments II–VI, and forming groups on the margins of abdominal segments VII and VIII scattered on metathorax and submargin of mesothorax. Oral-collar tubular ducts (Fig. <xref ref-type="fig" rid="F2">2O</xref>) of 1 size: slender ducts, each 23–25 μm long and 3–4 μm wide, with 10–15 ducts present on head, not reaching level of clypeolabral shield. Each anal lobe with 1 anal-lobe seta, each 180–220 μm long. Discoidal pores extremely sparse and scattered, as on the dorsum, each about 5 μm in diameter.</p><p><bold><italic>Diagnostic characteristics</italic></bold>. (i) circulus on abdominal segment III complete, more than three times as wide as long; (ii) small multilocular disc-pores abundant from head to abdominal segment IV; (iii) large multilocular disc-pores present from abdominal segment III to posterior end of abdomen; (iv) ostioles without setae on lips; (v) on dorsum, oral-rim type tubular ducts present around last seven cerarii, and across abdominal segments IV–VII; (vi) on venter, a few oral-collar tubular ducts present on anterior of head, and small oral-rim type tubular ducts present on abdomen and parts of thoracic segments II and III; and (vii) cerarii numbering 16 pairs.</p><p><bold><italic>Remarks</italic></bold>. The adult female of <italic><tp:taxon-name><tp:taxon-name-part taxon-name-part-type="genus" reg="Puto">P.</tp:taxon-name-part> <tp:taxon-name-part taxon-name-part-type="species" reg="altimontanus">altimontanus</tp:taxon-name-part></tp:taxon-name></italic> is closest to that of <italic><tp:taxon-name><tp:taxon-name-part taxon-name-part-type="genus" reg="Puto">P.</tp:taxon-name-part> <tp:taxon-name-part taxon-name-part-type="species" reg="thailandicus">thailandicus</tp:taxon-name-part></tp:taxon-name></italic> Williams, 2004, based on a comparison using the key to <italic><tp:taxon-name><tp:taxon-name-part taxon-name-part-type="genus" reg="Puto">Puto</tp:taxon-name-part></tp:taxon-name></italic> from the Old World by <xref ref-type="bibr" rid="B28">Zheng et al. (2025)</xref>, in having the following character states: (i) oral-collar tubular ducts absent from cerarii; (ii) dorsum without additional dorsal cerarii; and (iii) venter without lanceolate setae. But <italic><tp:taxon-name><tp:taxon-name-part taxon-name-part-type="genus" reg="Puto">Puto</tp:taxon-name-part> <tp:taxon-name-part taxon-name-part-type="species" reg="altimontanus">altimontanus</tp:taxon-name-part></tp:taxon-name></italic> differs from <italic><tp:taxon-name><tp:taxon-name-part taxon-name-part-type="genus" reg="Puto">P.</tp:taxon-name-part> <tp:taxon-name-part taxon-name-part-type="species" reg="thailandicus">thailandicus</tp:taxon-name-part></tp:taxon-name></italic> by having (contrasting character states in <italic><tp:taxon-name><tp:taxon-name-part taxon-name-part-type="genus" reg="Puto">P.</tp:taxon-name-part> <tp:taxon-name-part taxon-name-part-type="species" reg="thailandicus">thailandicus</tp:taxon-name-part></tp:taxon-name></italic> given in parentheses): (i) cerarii numbering 16 basic pairs (cerarii probably numbering 17 basic pairs); and (ii) multilocular disc-pores of 2 sizes, each pore with 5, 6, 7 or 9 subcentral loculi only (with multilocular disc-pores of only 1 size, each pore with 8 subcentral loculi) (data of <italic><tp:taxon-name><tp:taxon-name-part taxon-name-part-type="genus" reg="Puto">P.</tp:taxon-name-part> <tp:taxon-name-part taxon-name-part-type="species" reg="thailandicus">thailandicus</tp:taxon-name-part></tp:taxon-name></italic> are derived from <xref ref-type="bibr" rid="B23">Williams (2004)</xref>).</p><p>In China, the adult female of <italic><tp:taxon-name><tp:taxon-name-part taxon-name-part-type="genus" reg="Puto">P.</tp:taxon-name-part> <tp:taxon-name-part taxon-name-part-type="species" reg="altimontanus">altimontanus</tp:taxon-name-part></tp:taxon-name></italic> is also similar to the <italic><tp:taxon-name><tp:taxon-name-part taxon-name-part-type="genus" reg="Puto">P.</tp:taxon-name-part> <tp:taxon-name-part taxon-name-part-type="species" reg="huangshanensis">huangshanensis</tp:taxon-name-part></tp:taxon-name></italic> Wu, 2001, in having the following character states: (i) dorsum without additional dorsal cerarii; (ii) oral-rim tubular ducts absent from cerarii; (iii) circulus on abdominal segment III more than three times as wide as long; and (iv) anal ring bearing six acute setae. <italic><tp:taxon-name><tp:taxon-name-part taxon-name-part-type="genus" reg="Puto">Puto</tp:taxon-name-part> <tp:taxon-name-part taxon-name-part-type="species" reg="altimontanus">altimontanus</tp:taxon-name-part></tp:taxon-name></italic> differs from <italic><tp:taxon-name><tp:taxon-name-part taxon-name-part-type="genus" reg="Puto">P.</tp:taxon-name-part> <tp:taxon-name-part taxon-name-part-type="species" reg="huangshanensis">huangshanensis</tp:taxon-name-part></tp:taxon-name></italic> by having (contrasting character states in <italic><tp:taxon-name><tp:taxon-name-part taxon-name-part-type="genus" reg="Puto">P.</tp:taxon-name-part> <tp:taxon-name-part taxon-name-part-type="species" reg="huangshanensis">huangshanensis</tp:taxon-name-part></tp:taxon-name></italic> given in parentheses): (i) venter without lanceolate setae (lanceolate setae present on venter); and (ii) ostioles without setae on lips (ostioles with setae on lips) (data of <italic><tp:taxon-name><tp:taxon-name-part taxon-name-part-type="genus" reg="Puto">P.</tp:taxon-name-part> <tp:taxon-name-part taxon-name-part-type="species" reg="huangshanensis">huangshanensis</tp:taxon-name-part></tp:taxon-name></italic> are derived from <xref ref-type="bibr" rid="B28">Zheng et al. (2025)</xref>).</p><p>Among the Chinese species, the adult female of <italic><tp:taxon-name><tp:taxon-name-part taxon-name-part-type="genus" reg="Puto">P.</tp:taxon-name-part> <tp:taxon-name-part taxon-name-part-type="species" reg="altimontanus">altimontanus</tp:taxon-name-part></tp:taxon-name></italic> differs from <italic><tp:taxon-name><tp:taxon-name-part taxon-name-part-type="genus" reg="Puto">P.</tp:taxon-name-part> <tp:taxon-name-part taxon-name-part-type="species" reg="sinensis">sinensis</tp:taxon-name-part></tp:taxon-name></italic> by having (contrasting character states in <italic><tp:taxon-name><tp:taxon-name-part taxon-name-part-type="genus" reg="Puto">P.</tp:taxon-name-part> <tp:taxon-name-part taxon-name-part-type="species" reg="sinensis">sinensis</tp:taxon-name-part></tp:taxon-name></italic> given in parentheses): (i) large disc-pores present from abdominal segment III to posterior of abdomen (large disc-pores present only on posteriormost 3 abdominal segments); (ii) ostioles without lanceolate setae on lips (ostioles with setae on lips); and (iii) cerarii numbering 16 pairs (cerarii numbering 17 pairs) (data of <italic><tp:taxon-name><tp:taxon-name-part taxon-name-part-type="genus" reg="Puto">P.</tp:taxon-name-part> <tp:taxon-name-part taxon-name-part-type="species" reg="sinensis">sinensis</tp:taxon-name-part></tp:taxon-name></italic> are derived from <xref ref-type="bibr" rid="B28">Zheng et al. (2025)</xref>).</p><p><bold>Adult male. <italic>Appearance in life</italic></bold> (Fig. <xref ref-type="fig" rid="F1">1C, D</xref>). Body midge-like; forewings gray; body coated with white wax; posterior abdomen with 2 long wax filaments, approximately 1.3 times body length.</p><p><bold><italic>Slide-mounted material</italic></bold> (<italic>N</italic> = 4) (Fig. <xref ref-type="fig" rid="F3">3</xref>). Body large, total body length about 2.9–3.1 mm. Head with large ocular sclerites (<abbrev xmlns:xlink="http://www.w3.org/1999/xlink" xlink:title="Ocular sclerite" xlink:type="simple">ocs</abbrev>), each with 5 simple eyes (se). Antennae long, more than half of total body length, each with long hair-like setae (hs) and satellite setae (Fig. <xref ref-type="fig" rid="F3">3A</xref>) present. Body with many long hs. Loculate pores (lp) (Fig. <xref ref-type="fig" rid="F3">3B</xref>) present on venter of head; on dorsum and venter of thorax and abdomen, each 8–10 μm wide, with mostly 4 or 5 loculi (rarely 3 or 6 loculi). Small, simple pores (smp) (Fig. <xref ref-type="fig" rid="F3">3C</xref>) present, each about 5 μm in diameter, scattered around lp. Legs well developed; long setae on trochanter, femur and tibia with satellite setae, without bifurcated setae; tarsi (Fig. <xref ref-type="fig" rid="F3">3D</xref>) 2 segmented; claws each with a pair of basal spurs, plantar denticle weak, plus a weak denticle near apex; claw digitules each with a pointed apex. Wings without alar setae or sensoria. A pair of ostioles present between abdominal segments VI and VII; and a pair of glandular pouches present on abdominal segment VIII. Aedeagus slender.</p><fig id="F3" position="float" orientation="portrait"><object-id xmlns:xlink="http://www.w3.org/1999/xlink" content-type="doi" xlink:type="simple">10.3897/zookeys.1275.179423.figure3</object-id><object-id xmlns:xlink="http://www.w3.org/1999/xlink" content-type="zenodo_dep_id" xlink:type="simple">19249370</object-id><object-id xmlns:xlink="http://www.w3.org/1999/xlink" content-type="arpha" xlink:type="simple">DEEBB871-A20A-5C90-A10C-4253EF3EB599</object-id><label>Figure 3.</label><caption><p>Adult male of <italic><tp:taxon-name><tp:taxon-name-part taxon-name-part-type="genus" reg="Puto">Puto</tp:taxon-name-part> <tp:taxon-name-part taxon-name-part-type="species" reg="altimontanus">altimontanus</tp:taxon-name-part></tp:taxon-name></italic> Li &amp; Xu, sp. nov. <bold>A</bold>. Long hair-like seta with satellite setae; <bold>B</bold>. Loculate pores; <bold>C</bold>. Small simple pores; <bold>D</bold>. Tarsus and claw; <bold>E</bold>. Antennal intersegmental sensillum; <bold>F</bold>. Glandular pouch; <bold>G</bold>. Penial sheath in lateral view.</p></caption><graphic xmlns:xlink="http://www.w3.org/1999/xlink" xlink:href="zookeys-1275-001_article-179423__-g003.jpg" id="oo_1569158.jpg" position="float" orientation="portrait" xlink:type="simple"><uri content-type="original_file" xlink:type="simple">https://binary.pensoft.net/fig/1569158</uri></graphic></fig><p><bold><italic>Head</italic></bold> 340–370 µm long, 380–410 µm wide; sclerotized <abbrev xmlns:xlink="http://www.w3.org/1999/xlink" xlink:title="Ocular sclerite" xlink:type="simple">ocs</abbrev> extends as a wide band around head, each side with a row of 5 se. Dorsum: dorsal mid-cranial ridge (<abbrev xmlns:xlink="http://www.w3.org/1999/xlink" xlink:title="dorsal mid-cranial ridge" xlink:type="simple">dmcr</abbrev>) extending full length of head, fusing with transverse postoccipital suture (<abbrev xmlns:xlink="http://www.w3.org/1999/xlink" xlink:title="postoccipital suture" xlink:type="simple">pos</abbrev>) posteriorly; 26–36 dorsal head setae (<abbrev xmlns:xlink="http://www.w3.org/1999/xlink" xlink:title="dorsal head setae" xlink:type="simple">dhs</abbrev>) present on each side of <abbrev xmlns:xlink="http://www.w3.org/1999/xlink" xlink:title="dorsal mid-cranial ridge" xlink:type="simple">dmcr</abbrev>, each 28–33 µm long; lp absent. Laterally: Ocular sclerite (<abbrev xmlns:xlink="http://www.w3.org/1999/xlink" xlink:title="Ocular sclerite" xlink:type="simple">ocs</abbrev>) heavily sclerotized, not reticulated, each <abbrev xmlns:xlink="http://www.w3.org/1999/xlink" xlink:title="Ocular sclerite" xlink:type="simple">ocs</abbrev> with a transverse band of 5 se, those near mid-cranial ridge larger, each 40–45 µm in diameter; lateral se smaller, 33–35 µm in diameter; se prominent. Ocellus (o) not visible. Ventrally: Ventral arm of mid-cranial ridge (<abbrev xmlns:xlink="http://www.w3.org/1999/xlink" xlink:title="Ventral arm of mid-cranial ridge" xlink:type="simple">vmcr</abbrev>) extending to fuse with preoral ridges (<abbrev xmlns:xlink="http://www.w3.org/1999/xlink" xlink:title="preoral ridges" xlink:type="simple">pror</abbrev>) posteriorly. Preocular ridge (<abbrev xmlns:xlink="http://www.w3.org/1999/xlink" xlink:title="Preocular ridge" xlink:type="simple">procr</abbrev>) fusing with <abbrev xmlns:xlink="http://www.w3.org/1999/xlink" xlink:title="Ventral arm of mid-cranial ridge" xlink:type="simple">vmcr</abbrev> medially. Area anterior to <abbrev xmlns:xlink="http://www.w3.org/1999/xlink" xlink:title="Preocular ridge" xlink:type="simple">procr</abbrev> membranous, with 14–22 ventral head setae (<abbrev xmlns:xlink="http://www.w3.org/1999/xlink" xlink:title="ventral head setae" xlink:type="simple">vhs</abbrev>), each 35–88 µm long, 7–10 lp and about 1–3 smp. Postocular ridge (<abbrev xmlns:xlink="http://www.w3.org/1999/xlink" xlink:title="Postocular ridge" xlink:type="simple">pocr</abbrev>) developed, extending from <abbrev xmlns:xlink="http://www.w3.org/1999/xlink" xlink:title="preoral ridges" xlink:type="simple">pror</abbrev> posteriorly along posterior margin of <abbrev xmlns:xlink="http://www.w3.org/1999/xlink" xlink:title="Ocular sclerite" xlink:type="simple">ocs</abbrev> ventrally. Preoral ridge (<abbrev xmlns:xlink="http://www.w3.org/1999/xlink" xlink:title="preoral ridges" xlink:type="simple">pror</abbrev>) sclerotized, extending from posterior end of <abbrev xmlns:xlink="http://www.w3.org/1999/xlink" xlink:title="Ventral arm of mid-cranial ridge" xlink:type="simple">vmcr</abbrev> outwards and posteriorly, articulating with cervical sclerites (<abbrev xmlns:xlink="http://www.w3.org/1999/xlink" xlink:title="posteriorly, articulating with cervical sclerites" xlink:type="simple">pepcv</abbrev>). Area posterior to <abbrev xmlns:xlink="http://www.w3.org/1999/xlink" xlink:title="preoral ridges" xlink:type="simple">pror</abbrev> membranous, with a central mouth (m).</p><p><bold><italic>Antennae</italic></bold> 10-segmented, each 2.5–2.8 mm long, ratio of total body length to antennal length 1: 0.8–0.9. segment length (in µm): I, 80–120; II, 60–80; III, 330–380; IV, 330–350; V, 320–460; VI, 340–370; VII, 280–340; VIII, 250–300; IX, 255–260; and X, 210–240. Scape (<abbrev xmlns:xlink="http://www.w3.org/1999/xlink" xlink:title="Scape" xlink:type="simple">scp</abbrev>) with a strongly sclerotized basal ring for articulation with head, 110–113 µm wide, with 7–10 hs. Pedicel (pdc) 75–80 µm wide, completely sclerotized, with 5 or 6 long setae (each bearing 0–2 satellite setae), 3 or 4 short hs plus a campaniform sensillum (<abbrev xmlns:xlink="http://www.w3.org/1999/xlink" xlink:title="campaniform sensillum" xlink:type="simple">camp</abbrev>). Each segment of flagellum parallel-sided, 43–50 μm wide, with many long hs, most bearing 1 or 2 satellite setae; each long hair-like seta 188–200 μm long. Segments VIII and IX each with 1 sensory seta near apex; apical segment with 2 sensory setae subapically; each sensory seta 80–100 μm long. Antennal intersegmental sensilla present between segments III–IV, IV–V and VII–VIII, with 2 sensilla at each location (Fig. <xref ref-type="fig" rid="F3">3E</xref>).</p><p><bold><italic>Thorax. Prothorax: Dorsum</italic></bold>: pronotal ridges (<abbrev xmlns:xlink="http://www.w3.org/1999/xlink" xlink:title="pronotal ridges" xlink:type="simple">prnr</abbrev>) well developed and fused medially, extending ventrally and nearly touching proepisternum + cervical sclerite (<abbrev xmlns:xlink="http://www.w3.org/1999/xlink" xlink:title="posteriorly, articulating with cervical sclerites" xlink:type="simple">pepcv</abbrev>); with 1–3 hs anteriorly on each side between <abbrev xmlns:xlink="http://www.w3.org/1999/xlink" xlink:title="pronotal ridges" xlink:type="simple">prnr</abbrev> and <abbrev xmlns:xlink="http://www.w3.org/1999/xlink" xlink:title="postoccipital suture" xlink:type="simple">pos</abbrev>. Pronotal sclerite (<abbrev xmlns:xlink="http://www.w3.org/1999/xlink" xlink:title="Pronotal sclerite" xlink:type="simple">prn</abbrev>) absent. With 10–14 long setae immediately behind <abbrev xmlns:xlink="http://www.w3.org/1999/xlink" xlink:title="pronotal ridges" xlink:type="simple">prnr</abbrev>, and 4–6 lp on each side. Post-tergites (<abbrev xmlns:xlink="http://www.w3.org/1999/xlink" xlink:title="Post-tergites" xlink:type="simple">pt</abbrev>) absent. Laterally: proepisternum + cervical sclerite (<abbrev xmlns:xlink="http://www.w3.org/1999/xlink" xlink:title="posteriorly, articulating with cervical sclerites" xlink:type="simple">pepcv</abbrev>) anterior part articulating with <abbrev xmlns:xlink="http://www.w3.org/1999/xlink" xlink:title="preoral ridges" xlink:type="simple">pror</abbrev>, posterior end heavily sclerotized and broad, articulating with <abbrev xmlns:xlink="http://www.w3.org/1999/xlink" xlink:title="pronotal ridges" xlink:type="simple">prnr</abbrev> and coxa. With a large group of 14–19 long propleural setae (pl<sub>1</sub>s) plus 18–22 lp. Venter: sternum (stn<sub>1</sub>) with strong transverse and median ridge; sternite sclerotized; prosternal apophyses (stn<sub>1</sub>a) developed; each side of sternum with 4 or 5 prosternal setae (stn<sub>1</sub>s), 3 or 4 lp, and 0 or 1 smp. Near procoxa with a group of about 4 anteprosternal setae (astn<sub>1</sub>s), 5 or 6 lp; and a group of 0–3 antemesospiracular setae (asp<sub>2</sub>s), 0–2 lp anterior to each anterior spiracle.</p><p><bold><italic>Mesothorax: dorsum</italic></bold>: prescutum (<abbrev xmlns:xlink="http://www.w3.org/1999/xlink" xlink:title="prescutum" xlink:type="simple">prsc</abbrev>) sclerotized but poorly separated from scutum (<abbrev xmlns:xlink="http://www.w3.org/1999/xlink" xlink:title="scutum" xlink:type="simple">sct</abbrev>), prescutal ridge and suture absent; without prescutal setae. Scutum (<abbrev xmlns:xlink="http://www.w3.org/1999/xlink" xlink:title="scutum" xlink:type="simple">sct</abbrev>) 570–620 µm wide, bearing 2 longitudinal bands of 14–22 long setae on its lateral areas and 2 or 3 long setae on each lateral margin. Scutellum (<abbrev xmlns:xlink="http://www.w3.org/1999/xlink" xlink:title="Scutellum" xlink:type="simple">scl</abbrev>) 210–250 µm wide, 130–140 µm long, with well-developed marginal ridges, and 11–13 scutellar setae (<abbrev xmlns:xlink="http://www.w3.org/1999/xlink" xlink:title="scutellar setae" xlink:type="simple">scls</abbrev>) and 4 or 5 lp. A small triangular membranous area present immediately anterior to <abbrev xmlns:xlink="http://www.w3.org/1999/xlink" xlink:title="Scutellum" xlink:type="simple">scl</abbrev>, about 40–45 µm long and 140–150 µm wide, without setae. Laterally: prealare (<abbrev xmlns:xlink="http://www.w3.org/1999/xlink" xlink:title="prealare" xlink:type="simple">pra</abbrev>) sclerotized. Mesepisternum (eps<sub>2</sub>) not reticulated; subepisternal ridge (<abbrev xmlns:xlink="http://www.w3.org/1999/xlink" xlink:title="subepisternal ridge" xlink:type="simple">ser</abbrev>) developed. Tegula (<abbrev xmlns:xlink="http://www.w3.org/1999/xlink" xlink:title="Tegula" xlink:type="simple">teg</abbrev>) with 9–11 tegular setae (<abbrev xmlns:xlink="http://www.w3.org/1999/xlink" xlink:title="tegular setae" xlink:type="simple">tegs</abbrev>). Mesothoracic spiracles (sp<sub>2</sub>) each with outer part of peritreme 53–55 µm wide. Venter: basisternum (stn<sub>2</sub>) 450–500 µm wide, 275–290 µm long; without median ridge (<abbrev xmlns:xlink="http://www.w3.org/1999/xlink" xlink:title="median ridge" xlink:type="simple">mdr</abbrev>); bounded anteriorly by a developed marginal ridge (<abbrev xmlns:xlink="http://www.w3.org/1999/xlink" xlink:title="marginal ridge" xlink:type="simple">mr</abbrev>), basisternum bounded posteriorly by well-developed mesoprecoxal ridges (pcr<sub>2</sub>); additional short ridge extending ventrally from pcr2 near articulation of mesocoxa; stn2 with 9–12 basisternal setae (stn<sub>2</sub>s). Lateropleurite (<abbrev xmlns:xlink="http://www.w3.org/1999/xlink" xlink:title="Lateropleurite" xlink:type="simple">lpl</abbrev>) narrow, area near stn2 weakly sclerotized. Furca (f) with long arms, each arm about 150–170 µm long. Mesopostnotum (pn<sub>2</sub>) and postnotal apophyses (pn<sub>2</sub>a) well developed. Postmesospiracular setae (pm<sub>2</sub>s) with 0 or 1 long seta medially; posterior to each spiracle with a group of 7–10 long setae, 10–15 lp, and about 2 smp.</p><p><bold><italic>Metathorax: dorsum</italic></bold>: metapostnotum (pn<sub>3</sub>) either absent or fused to abdominal tergites of abdominal segment I, with 9–12 metatergal setae (mts), 5–7 lp and 0 or 1 smp. Dorsospiracular setae (<abbrev xmlns:xlink="http://www.w3.org/1999/xlink" xlink:title="Dorsospiracular setae" xlink:type="simple">dss</abbrev>): 3–5 long setae present. Laterally: metapleural ridge (plr<sub>3</sub>) well developed, with small suspensorial sclerites (<abbrev xmlns:xlink="http://www.w3.org/1999/xlink" xlink:title="suspensorial sclerites" xlink:type="simple">ss</abbrev>); episternum (eps<sub>3</sub>) weakly sclerotized, with a group of 2–7 postmetaspiracular setae (eps<sub>3</sub>s), 5–8 lp and 0 or 1 smp. Precoxal ridge (pcr<sub>3</sub>) developed, extending ventrally, 150–175 µm long; plr<sub>3</sub> with an additional short sclerotization extending ventrally close to coxal articulation. Metepimeron (epm<sub>3</sub>) extending posteriorly. Venter: metathoracic spiracles (sp<sub>3</sub>) each with outer part of peritreme 75–80 µm long, with 8–11 antemetaspiracular setae (am<sub>3</sub>), 9–11 lp and 1 or 2 smp. Metasternum (stn<sub>3</sub>) weakly sclerotized and reticulated, with lateral metasternal apophyses (stn<sub>3</sub>a); with about 19 anterior metasternal setae (<abbrev xmlns:xlink="http://www.w3.org/1999/xlink" xlink:title="anterior metasternal setae" xlink:type="simple">amss</abbrev>), 6–8 lp and 1 or 2 smp; and with about 2 posterior metasternal setae (<abbrev xmlns:xlink="http://www.w3.org/1999/xlink" xlink:title="posterior metasternal setae" xlink:type="simple">pmss</abbrev>), 0–3 lp; stn3a posteriorly present near a group of 8–10 long setae and 2–4 lp. Postmesoprecoxal ridge setae (ppcr<sub>2</sub>s) absent.</p><p><bold><italic>Wings</italic></bold> (Fig. <xref ref-type="fig" rid="F4">4</xref>). Forewings oblong and well developed, hyaline, 2.7–3.2 mm long, 1.2–1.4 mm wide; ratio of length to width 1: 0.4, and ratio of total body length to wing length 1:0.9–1.0; covered in microtrichia; without alar setae (<abbrev xmlns:xlink="http://www.w3.org/1999/xlink" xlink:title="alar setae" xlink:type="simple">als</abbrev>) or sensoria (<abbrev xmlns:xlink="http://www.w3.org/1999/xlink" xlink:title="sensoria" xlink:type="simple">sens</abbrev>); alar lobe (al) present. Subcostal (<abbrev xmlns:xlink="http://www.w3.org/1999/xlink" xlink:title="Subcostal" xlink:type="simple">Sc</abbrev>) arising from alar sclerites; radius (R) joining subcosta; cubitus anterior (<abbrev xmlns:xlink="http://www.w3.org/1999/xlink" xlink:title="cubitus anterior" xlink:type="simple">CuA</abbrev>) present, not joined with other veins, with a light pigmented band above and dark pigmented band below; anal fold (<abbrev xmlns:xlink="http://www.w3.org/1999/xlink" xlink:title="anal fold" xlink:type="simple">af</abbrev>) transparent. Hamulohalteres (h) each 225–248 µm long and 30–55 µm wide; with anterior margin sclerotized and 4 hamuli (<abbrev xmlns:xlink="http://www.w3.org/1999/xlink" xlink:title="hamuli" xlink:type="simple">ham</abbrev>) at tip, each with apex curved, 113–128 µm long.</p><fig id="F4" position="float" orientation="portrait"><object-id xmlns:xlink="http://www.w3.org/1999/xlink" content-type="doi" xlink:type="simple">10.3897/zookeys.1275.179423.figure4</object-id><object-id xmlns:xlink="http://www.w3.org/1999/xlink" content-type="zenodo_dep_id" xlink:type="simple">19249375</object-id><object-id xmlns:xlink="http://www.w3.org/1999/xlink" content-type="arpha" xlink:type="simple">836AFE40-9859-5BEE-8F12-ADC55C9B9B51</object-id><label>Figure 4.</label><caption><p>The wing of <italic><tp:taxon-name><tp:taxon-name-part taxon-name-part-type="genus" reg="Puto">Puto</tp:taxon-name-part> <tp:taxon-name-part taxon-name-part-type="species" reg="altimontanus">altimontanus</tp:taxon-name-part></tp:taxon-name></italic> Li &amp; Xu, sp. nov. adult male paratype. <bold><abbrev xmlns:xlink="http://www.w3.org/1999/xlink" xlink:title="Subcostal" xlink:type="simple">Sc</abbrev></bold>, subcostal; <bold>R</bold>, radius; <bold><abbrev xmlns:xlink="http://www.w3.org/1999/xlink" xlink:title="cubitus anterior" xlink:type="simple">CuA</abbrev></bold>, cubitus anterior; <bold><abbrev xmlns:xlink="http://www.w3.org/1999/xlink" xlink:title="anal fold" xlink:type="simple">af</abbrev></bold>, anal fold.</p></caption><graphic xmlns:xlink="http://www.w3.org/1999/xlink" xlink:href="zookeys-1275-001_article-179423__-g004.jpg" id="oo_1569159.jpg" position="float" orientation="portrait" xlink:type="simple"><uri content-type="original_file" xlink:type="simple">https://binary.pensoft.net/fig/1569159</uri></graphic></fig><p><bold><italic>Legs</italic></bold> well developed; lengths (in µm): foreleg: entire length 2680–2980; coxa 200–210; trochanter + femur 680–760; tibia 840–920; tarsus 260–340; claw 70–75; middle leg: entire length 2610–2890; coxa 230–250; trochanter + femur 640–730; tibia 790–900; tarsus 300–330; claw 65–68; hind leg longest: entire length 2705–3250; coxa 200–250; trochanter + femur 650–800; tibia 920–1050; tarsus 310–350; and claw 63–80. Ratio of length of metatibia to length of metatarsus 1: 0.4. Each leg with many long hs, each seta 138–153 µm long; trochanter, femur and tibia with satellite setae; each coxa with some short hs, each 30–68 µm long, without satellite setae. Trochanters with 4 sensory pores on each surface. Tibia with some spine-like setae along its inner margin from mid-length to apex, each seta 35–40 µm long. Tarsi each 2 segmented, segment I triangular, without setae; segment II with a tarsal campaniform sensillum proximally, outer side with short hs, each 25–50 µm long, inner side with spine-like setae, each 28–40 µm long; tarsal digitules (<abbrev xmlns:xlink="http://www.w3.org/1999/xlink" xlink:title="tarsal digitules" xlink:type="simple">tdgt</abbrev>) with pointed apices, each 63–65 µm long. Claws each with a pair of basal spurs, each 9–10 µm long, plantar denticle weak or absent, a weak denticle near apex; claw digitules (<abbrev xmlns:xlink="http://www.w3.org/1999/xlink" xlink:title="claw digitules" xlink:type="simple">cdgt</abbrev>) conical, each 28–33 µm long, shorter than claw.</p><p><bold><italic>Abdomen</italic></bold>. Segments I–VII: tergites (at) represented by pairs of sclerotizations on anterior margins of all segments; sternites (<abbrev xmlns:xlink="http://www.w3.org/1999/xlink" xlink:title="sternites" xlink:type="simple">as</abbrev>) weakly sclerotized. Caudal extensions (<abbrev xmlns:xlink="http://www.w3.org/1999/xlink" xlink:title="Caudal extensions" xlink:type="simple">ce</abbrev>) absent. A pair of ostioles present laterally between segments VI and VII. Segments I–VII with 10–24 dorsal abdominal setae (<abbrev xmlns:xlink="http://www.w3.org/1999/xlink" xlink:title="dorsal abdominal setae" xlink:type="simple">ads</abbrev>), 8–13 lp and 0–3 smp. Pleural setae: dorsopleural (<abbrev xmlns:xlink="http://www.w3.org/1999/xlink" xlink:title="dorsopleural" xlink:type="simple">dps</abbrev>) and ventral pleural setae (<abbrev xmlns:xlink="http://www.w3.org/1999/xlink" xlink:title="ventral pleural setae" xlink:type="simple">vps</abbrev>) present on each side, with 9–13 long setae, 10–15 lp and 0–2 smp. Ventral abdominal setae (<abbrev xmlns:xlink="http://www.w3.org/1999/xlink" xlink:title="Ventral abdominal setae" xlink:type="simple">avs</abbrev>): 12–16 long setae, 4–6 lp and 0–2 smp. Segment VIII with a strongly sclerotized and slightly convex area across segment, a group of ads posterior to at and a small, weakly sclerotized as with a group of <abbrev xmlns:xlink="http://www.w3.org/1999/xlink" xlink:title="Ventral abdominal setae" xlink:type="simple">avs</abbrev> posterior to it. Glandular pouches (<abbrev xmlns:xlink="http://www.w3.org/1999/xlink" xlink:title="Glandular pouches" xlink:type="simple">gp</abbrev>) (Fig. <xref ref-type="fig" rid="F3">3F</xref>) very large, each with 145–166 lp spreading out around glandular pouch, pores mostly with 4 or 5 loculi, rarely 3 or 6 loculi; each pouch with 2 rather thick glandular pouch setae (<abbrev xmlns:xlink="http://www.w3.org/1999/xlink" xlink:title="glandular pouch setae" xlink:type="simple">gls</abbrev>), each 240–328 µm long, plus 19–21 shorter setae, each 48–75 µm long; each pair of <abbrev xmlns:xlink="http://www.w3.org/1999/xlink" xlink:title="glandular pouch setae" xlink:type="simple">gls</abbrev> with a large group of duct-like pores around their base.</p><p><bold><italic>Genital segment</italic></bold>: anus (<abbrev xmlns:xlink="http://www.w3.org/1999/xlink" xlink:title="anus" xlink:type="simple">an</abbrev>) not visible. Penial sheath (<abbrev xmlns:xlink="http://www.w3.org/1999/xlink" xlink:title="Penial sheath" xlink:type="simple">ps</abbrev>) (Fig. <xref ref-type="fig" rid="F3">3G</xref>) fairly broad basally, tapering to a point; 490–500 µm long, maximum width about 215 µm; mostly membranous but with a sclerotized framework. Membranous surfaces of dorsum and venter with many hs; sclerotized framework with some hs anteriorly, becoming spine-like and shorter posteriorly; with sensoria (<abbrev xmlns:xlink="http://www.w3.org/1999/xlink" xlink:title="sensoria" xlink:type="simple">psp</abbrev>) near tip. Basal rod (bra) sclerotized, 150–215 µm long. Aedeagus (<abbrev xmlns:xlink="http://www.w3.org/1999/xlink" xlink:title="Aedeagus" xlink:type="simple">aed</abbrev>) sclerotized, 650–700 µm long, apex curved, broadest at base, tapering posteriorly; attached to bra basally.</p><p><bold><italic>Diagnostic characteristics</italic></bold>: (i) forewings developed; (ii) tarsal digitules each with pointed apex (iii) claws each with a pair of basal spurs, plantar denticle weak or absent, with a weak denticle near apex; (iv) with five eyes on each side of head; (v) tegula with 9–11 tegular setae; and (vi) apex of aedeagus not bilobate.</p><p><bold><italic>Remarks</italic></bold>. The adult male of <italic><tp:taxon-name><tp:taxon-name-part taxon-name-part-type="genus" reg="Puto">P.</tp:taxon-name-part> <tp:taxon-name-part taxon-name-part-type="species" reg="altimontanus">altimontanus</tp:taxon-name-part></tp:taxon-name></italic> differs from that of many <italic><tp:taxon-name><tp:taxon-name-part taxon-name-part-type="genus" reg="Puto">Puto</tp:taxon-name-part></tp:taxon-name></italic> species by having five eyes on each side of the head. Most previously described adult males of <italic><tp:taxon-name><tp:taxon-name-part taxon-name-part-type="genus" reg="Puto">Puto</tp:taxon-name-part></tp:taxon-name></italic> possess six or seven pairs of simple eyes, except the adult male of <italic><tp:taxon-name><tp:taxon-name-part taxon-name-part-type="genus" reg="Puto">P.</tp:taxon-name-part> <tp:taxon-name-part taxon-name-part-type="species" reg="superbus">superbus</tp:taxon-name-part></tp:taxon-name></italic> has four pairs of simple eyes (<xref ref-type="bibr" rid="B25">Williams et al. 2011</xref>). The descriptions of males for <italic><tp:taxon-name><tp:taxon-name-part taxon-name-part-type="genus" reg="Puto">P.</tp:taxon-name-part> <tp:taxon-name-part taxon-name-part-type="species" reg="antioquensis">antioquensis</tp:taxon-name-part></tp:taxon-name></italic> (Murillo, 1931) and <italic><tp:taxon-name><tp:taxon-name-part taxon-name-part-type="genus" reg="Puto">P.</tp:taxon-name-part> <tp:taxon-name-part taxon-name-part-type="species" reg="simmondsiae">simmondsiae</tp:taxon-name-part></tp:taxon-name></italic> McKenzie, 1961 could not be found. <xref ref-type="bibr" rid="B25">Williams et al. (2011)</xref> recorded five pairs of simple eyes for the male of <italic><tp:taxon-name><tp:taxon-name-part taxon-name-part-type="genus" reg="Puto">P.</tp:taxon-name-part> <tp:taxon-name-part taxon-name-part-type="species" reg="pacificus">pacificus</tp:taxon-name-part></tp:taxon-name></italic>. Therefore, based on the key by <xref ref-type="bibr" rid="B28">Zheng et al. (2025)</xref>, and disregarding the number of eyes, the adult male of <italic><tp:taxon-name><tp:taxon-name-part taxon-name-part-type="genus" reg="Puto">P.</tp:taxon-name-part> <tp:taxon-name-part taxon-name-part-type="species" reg="altimontanus">altimontanus</tp:taxon-name-part></tp:taxon-name></italic> is closest to <italic><tp:taxon-name><tp:taxon-name-part taxon-name-part-type="genus" reg="Puto">P.</tp:taxon-name-part> <tp:taxon-name-part taxon-name-part-type="species" reg="antennatus">antennatus</tp:taxon-name-part></tp:taxon-name></italic> in having the following character states: (i) fore wings developed; (ii) tarsal digitules with pointed apices; (iii) aedeagus blunt apically; and (iv) anterior to <abbrev xmlns:xlink="http://www.w3.org/1999/xlink" xlink:title="Preocular ridge" xlink:type="simple">procr</abbrev> with more than 5 multilocular pores. The adult male of <italic><tp:taxon-name><tp:taxon-name-part taxon-name-part-type="genus" reg="Puto">P.</tp:taxon-name-part> <tp:taxon-name-part taxon-name-part-type="species" reg="altimontanus">altimontanus</tp:taxon-name-part></tp:taxon-name></italic> differs from that of <italic><tp:taxon-name><tp:taxon-name-part taxon-name-part-type="genus" reg="Puto">P.</tp:taxon-name-part> <tp:taxon-name-part taxon-name-part-type="species" reg="antennatus">antennatus</tp:taxon-name-part></tp:taxon-name></italic> by having (contrasting character states in <italic><tp:taxon-name><tp:taxon-name-part taxon-name-part-type="genus" reg="Puto">P.</tp:taxon-name-part> <tp:taxon-name-part taxon-name-part-type="species" reg="antennatus">antennatus</tp:taxon-name-part></tp:taxon-name></italic> are given in parentheses): (i) hamulohalteres with 4 hamuli (hamulohalteres with 1 or 2 hamuli); and (ii) five eyes on each side of the head (with six eyes on each side of head) (data of <italic><tp:taxon-name><tp:taxon-name-part taxon-name-part-type="genus" reg="Puto">P.</tp:taxon-name-part> <tp:taxon-name-part taxon-name-part-type="species" reg="antennatus">antennatus</tp:taxon-name-part></tp:taxon-name></italic> are derived from <xref ref-type="bibr" rid="B17">Reyne (1954)</xref>).</p></tp:treatment-sec><ref-list><ref id="B28"><mixed-citation xmlns:xlink="http://www.w3.org/1999/xlink" xlink:type="simple">Zheng X, Li Y, Tan Z, Wu S (2025) A new species of the genus <italic><tp:taxon-name><tp:taxon-name-part taxon-name-part-type="genus">Puto</tp:taxon-name-part></tp:taxon-name></italic> Signoret (<tp:taxon-name><tp:taxon-name-part taxon-name-part-type="order">Hemiptera</tp:taxon-name-part></tp:taxon-name>: <tp:taxon-name><tp:taxon-name-part taxon-name-part-type="infraorder">Coccomorpha</tp:taxon-name-part></tp:taxon-name>: <tp:taxon-name><tp:taxon-name-part taxon-name-part-type="family">Putoidae</tp:taxon-name-part></tp:taxon-name>) from China and redescription of <italic><tp:taxon-name><tp:taxon-name-part taxon-name-part-type="genus">Puto</tp:taxon-name-part> <tp:taxon-name-part taxon-name-part-type="species">huangshanensis</tp:taxon-name-part></tp:taxon-name></italic> Wu. Zootaxa 5570(1): 119–137. <ext-link xlink:href="10.11646/zootaxa.5570.1.5" ext-link-type="doi" xlink:type="simple">https://doi.org/10.11646/zootaxa.5570.1.5</ext-link></mixed-citation></ref><ref id="B23"><mixed-citation xmlns:xlink="http://www.w3.org/1999/xlink" xlink:type="simple">Williams DJ (2004) Mealybugs of Southern Asia. The Natural History Museum, London. Southdene SDN. BHD, Kuala Lumpur, 896 pp.</mixed-citation></ref><ref id="B25"><mixed-citation xmlns:xlink="http://www.w3.org/1999/xlink" xlink:type="simple">Williams DJ, Gullan PJ, Miller DR, Matile-Ferrero D 5, Han SI (2011) A study of the scale insect genera <italic><tp:taxon-name><tp:taxon-name-part taxon-name-part-type="genus">Puto</tp:taxon-name-part></tp:taxon-name></italic> Signoret (<tp:taxon-name><tp:taxon-name-part taxon-name-part-type="order">Hemiptera</tp:taxon-name-part></tp:taxon-name>: <tp:taxon-name><tp:taxon-name-part taxon-name-part-type="suborder">Sternorrhyncha</tp:taxon-name-part></tp:taxon-name>: <tp:taxon-name><tp:taxon-name-part taxon-name-part-type="superfamily">Coccoidea</tp:taxon-name-part></tp:taxon-name>: <tp:taxon-name><tp:taxon-name-part taxon-name-part-type="family">Putoidae</tp:taxon-name-part></tp:taxon-name>) and <italic><tp:taxon-name><tp:taxon-name-part taxon-name-part-type="genus">Ceroputo</tp:taxon-name-part></tp:taxon-name></italic> Šulc (<tp:taxon-name><tp:taxon-name-part taxon-name-part-type="family">Pseudococcidae</tp:taxon-name-part></tp:taxon-name>) with a comparison to <italic><tp:taxon-name><tp:taxon-name-part taxon-name-part-type="genus">Phenacoccus</tp:taxon-name-part></tp:taxon-name></italic> Cockerell (<tp:taxon-name><tp:taxon-name-part taxon-name-part-type="family">Pseudococcidae</tp:taxon-name-part></tp:taxon-name>). Zootaxa 2802(1): 1–22. <ext-link xlink:href="10.11646/zootaxa.2802.1.1" ext-link-type="doi" xlink:type="simple">https://doi.org/10.11646/zootaxa.2802.1.1</ext-link></mixed-citation></ref><ref id="B17"><mixed-citation xmlns:xlink="http://www.w3.org/1999/xlink" xlink:type="simple">Reyne A (1954) A redescription of <italic><tp:taxon-name><tp:taxon-name-part taxon-name-part-type="genus">Puto</tp:taxon-name-part> <tp:taxon-name-part taxon-name-part-type="species">antennatus</tp:taxon-name-part></tp:taxon-name></italic> Sign. (<tp:taxon-name><tp:taxon-name-part taxon-name-part-type="suborder">Homoptera</tp:taxon-name-part></tp:taxon-name>, <tp:taxon-name><tp:taxon-name-part taxon-name-part-type="class">Coccidea</tp:taxon-name-part></tp:taxon-name>). With notes on <italic><tp:taxon-name><tp:taxon-name-part taxon-name-part-type="genus">Ceroputo</tp:taxon-name-part> <tp:taxon-name-part taxon-name-part-type="species">pilosellae</tp:taxon-name-part></tp:taxon-name></italic> Sulc and <italic><tp:taxon-name><tp:taxon-name-part taxon-name-part-type="genus">Macrocerococcus</tp:taxon-name-part> <tp:taxon-name-part taxon-name-part-type="species">superbus</tp:taxon-name-part></tp:taxon-name></italic> Leon. Zoölogische Mededeelingen 32: 291–324.</mixed-citation></ref></ref-list></tp:taxon-treatment>
